# Supplementary material for: Special considerations for studies of extracellular vesicles from parasitic helminths: A community‐led roadmap to increase rigour and reproducibility
Source: J Extracell Vesicles. 2023 Jan 5;12(1):12298. doi: 10.1002/jev2.12298 (PMC9816087; doi:10.1002/jev2.12298)
Supplement: Supplementary file 1 — Supplementary information [file JEV2-12-12298-s001.xlsx]

## Sheet: Sheet1
Criteria for reporting	Suggested standard	Reported	Comments
Helminths
Helminth species including strain, genotype, drug specificity if applicable	Mandatory
Lifestage of helminth	Mandatory
Number, weight, sex and/or size or volume of worms	Mandatory if applicable
Washing buffer or media used (for washes?)	Mandatory
Host
Host species (and strain) used and origin when not a laboratory reared host (field isolates)	Mandatory
Host age and sex	Mandatory
Host tissue from where the helminth is isolated (Blood, faeces, etc) and tissue weight	Mandatory
Treatment if any	Encouraged
Number of host animals used	Encouraged
Helminth cultivation
Culture length	Mandatory
Composition of culture media	Mandatory
Volume of culture media	Encouraged
Number of worms per ml of media	Mandatory if applicable
Incubation temperature and % CO2	Mandatory
Parasite viability - description of viability assay performed (e.g. motility assay, visual inspection)	Mandatory if applicable
Number of parasite pre-incubation washes and time	Mandatory
Depletion of culture media of EVs if applicable (e.g. FBS used)	Encouraged
Biological contamination test (mycoplasma, LPS, ES agar plating, other)	Encouraged
EV separation and QC
ES collection timepoints and storage	Mandatory
EV storage details	Mandatory
EV separation technique used and details (details for reporting described in main text for each technique)	Mandatory
Details of low speed differential centrifugation and/or filtration performed to pre-clear ES of eggs and debris	Mandatory
Upload of data in Vesiclepedia and other community-based open source repositories (PRIDE for proteomics data)	Encouraged
EVs number per worm, weight or size	Encouraged
Reporting common residual host contaminants (i.e. host-albumin)	Encouraged
Vesicle purity	Encouraged
Functional studies of helminth EVs
Measurement of number of particles and /or size distribution and/or visualisation technique used (TEM, cryoEM)	Mandatory if applicable
Protein/lipid/glycan quantification	Mandatory if applicable
Proteomic analysis of specific EV or EV-enriched markers if available	Encouraged
Nucleic acid assessment and description of method used	Encouraged
EV labelling method	Mandatory
Controls of EV labelling and how they were obtained	Mandatory
Controls used for functional studies and how they were obtained	Mandatory
Normalisation of EVs for functional studies (i.e. number of vesicles/ml, number vesicles/worm)	Mandatory

## Sheet: Hoja1
Criteria for reporting	Suggested standard
Helminth species including strain, genotype, drug specificity if applicable	Mandatory
Lifestage of helminth	Mandatory
Number, weight, sex and/or size or volume of worms	Mandatory if applicable
Washing buffer or media used (for washes?)	Mandatory if applicable
Host species (and strain) used and origin when not a laboratory reared host (field isolates)	Mandatory
Host age and sex	Mandatory
Host tissue from where the helminth is isolated (Blood, faeces, etc) and tissue weight	Encouraged
Treatment if any	Encouraged
Number of host animals used	Encouraged
Culture length	Mandatory
Composition of culture media	Mandatory
Volume of culture media	Encouraged
Number of worms per ml of media	Encouraged
Incubation temperature and % CO2	Mandatory
Parasite viability - description of viability assay performed (e.g. motility assay, visual inspection)	Mandatory if applicable
Number of parasite pre-incubation washes and time	Mandatory
Depletion of culture media of EVs if applicable (e.g. FBS used)	Mandatory
Biological contamination test (mycoplasma, LPS, ES agar plating, other)	Encouraged
ES collection timepoints and storage	Mandatory
EV storage details	Mandatory
EV separation technique used and details (details for reporting described in main text for each technique)	Mandatory
Details of low speed differential centrifugation and/or filtration performed to pre-clear ES of eggs and debris	Mandatory
Upload characteristics data to database	Encouraged
EVs number per worm, weight or size	Encouraged
Measurement of nanoparticle size distribution	Mandatory
EV visualsation technique and description of method used (TEM, cryoEM)	Mandatory
Protein quantification	Encouraged
Proteomic analysis of specific EV or EV-enriched markers if available	Encouraged
Reporting common residual host contaminants (i.e. host-albumin)	Encouraged
Total lipid quantification and description of method used	Encouraged
Nucleic acid assessment and description of method used	Encouraged
Vesicle purity	Encouraged
Number of EVs per ml of initial ES	Encouraged
Number of EVs per ml per individual worm	Encouraged
EV labelling method	Mandatory
Controls of EV labelling and how they were obtained	Mandatory
Controls used for functional studies and how they were obtained	Mandatory
Normalisation of EVs for functional studies (i.e. number of vesicles/ml vs lipid concentration/ml in cell culture studies	Mandatory
